# Supplementary material for: Caffeine blocks SREBP2-induced hepatic PCSK9 expression to enhance LDLR-mediated cholesterol clearance
Source: Nat Commun. 2022 Feb 9;13:770. doi: 10.1038/s41467-022-28240-9 (PMC8828868; doi:10.1038/s41467-022-28240-9)
Supplement: Supplementary file 4 — Source Data [file 41467_2022_28240_MOESM4_ESM.xlsx]

## Sheet: Fig. 1B
		Replicates (fold induction of PCSK9 mRNA)
	Group	1	2	3	4	5		One-way ANOVA post-hoc Tukey HSD
A	NT	1.02502	1.18402	0.91255	1.00858	0.869827		treatments	Tukey HSD	Tukey HSD	Tukey HSD
B	CF	0.444961	0.414811	0.713014	0.456497	0.407874		pair	Q statistic	p-value	inferfence
C	TG	3.64395	4.1303	3.94478	3.92802	3.58163		A vs B	7.2208	0.0010053	** p<0.01
D	CF + TG	0.843355	0.990052	0.858064	1.13242	1.0979		A vs C	40.0892	0.0010053	** p<0.01
								A vs D	0.2203	0.899995	insignificant
								B vs C	47.31	0.0010053	** p<0.01
								B vs D	7.0004	0.0010053	** p<0.01
								C vs D	40.3095	0.0010053	** p<0.01

## Sheet: Fig. 1C
		Replicates (fold induction of PCSK9 mRNA)
	Group	1	2	3	4	5		t-test vs. control
	Vehicle	1.03499	0.975303	1.27049	0.758998	0.960217
	CF	0.363251	0.574839	0.320359	0.406056	0.0731634		0.000477322

## Sheet: Fig. 1D
		Replicates (fold induction of PCSK9 mRNA)
	Group	1	2	3	4	5		t-test vs. control
	Vehicle	0.960524	1.03125	0.754479	0.999762	1.25399
	CF	0.132888	0.158158	0.153979	0.226676	0.0539175		7.75933e-06

## Sheet: Fig. 1E
		Replicates (fold change secreted PCSK9)
	Group	1	2	3	4	5		t-test vs. control
	HuH7 Veh	1.05058	0.91264	1.06869	0.910174	1.05791
	HuH7 CF	0.330814	0.308316	0.332525	0.377022	0.254475		1.91809e-07
	HepG2 Veh	0.914265	1.27551	0.799568	0.938654	1.072
	HepG2 CF	0.240214	0.273051	0.260283	0.382049	0.195655		3.10583e-05

## Sheet: Fig. 1F
		Replicates (fold change secreted PCSK9)						ments	Tukey HSD	Tukey HSD	Tukey HSD
	Group	1	2	3	4	5		pair	Q statistic	p-value	inferfence
A	CF 0mM	1.00913	0.995948	0.965661	0.868055	1.16121		A vs B	5.9921	0.0030458	** p<0.01
B	CF 0.2mM	0.62451	0.740145	0.666774	0.827949	0.814558		A vs C	12.5719	0.0010053	** p<0.01
C	CF 2mM	0.454863	0.314994	0.393308	0.589731	0.464931		B vs C	6.5797	0.0014898	** p<0.01

## Sheet: Fig. 1G
		Replicates (fold change secreted PCSK9)
	Group	1	2	3	4	5		t-test vs. control
	Vehicle	0.959456	0.991009	0.750143	1.16055	1.13884
	CF	0.125569	0.0244779	0.180407	0.202073	0.084287		4.52338e-06

## Sheet: Fig. 1I
		Replicates (fold change secreted PCSK9)
	Group	1	2	3	4		t-test vs. control
	Veh.	0.969724	1.03101	1.04722	0.952044		0.39137
	1nM	1.01569	0.962357	0.948508	0.97267		0.0330678
	10nM	0.887219	0.879558	0.939079	0.96		0.00401093
	100nM	0.857753	0.782026	0.884567	0.878379		0.000354373
	1uM	0.815322	0.763462	0.799705	0.831529		1.94334e-06
	10uM	0.557495	0.586667	0.55337	0.559263		2.51722e-07
	100uM	0.419595	0.408692	0.409871	0.41046		8.57386e-08
	1mM	0.296133	0.274622	0.27256	0.273738		9.88339e-08
	10mM	0.251934	0.232486	0.230424	0.276022		1.24801e-07
	100mM	0.252155	0.235396	0.204199	0.186851

## Sheet: Fig. 1J
		Replicates (fold change of PCSK9 mRNA)					ents	Tukey HSD	Tukey HSD	Tukey HSD
	Group	1	2	3	4		pair	Q statistic	p-value	inferfence
A	Veh.	0.822284	1.24494	0.903315	1.02947		A vs B	10.1018	0.0010053	** p<0.01
B	Act. D	0.398711	0.508287	0.332413	0.388582		A vs C	9.4586	0.0010053	** p<0.01
C	ActD + CF 10 uM	0.422652	0.573665	0.379374	0.403315		A vs D	10.1527	0.0010053	** p<0.01
D	Act D + CF 100 uM	0.358195	0.302947	0.501842	0.453039		B vs C	0.6431	0.899995	insignificant
							B vs D	0.051	0.899995	insignificant
							C vs D	0.6941	0.899995	insignificant

## Sheet: Fig. 1K
		Replicates (fold change secreted PCSK9)					treatments	Tukey HSD	Tukey HSD	Tukey HSD
	Group	1	2	3	4		pair	Q statistic	p-value	inferfence
A	Veh.	0.877483	1.11939	1.09975	0.90337		A vs B	12.186	0.0010053	** p<0.01
B	Act. D	0.376702	0.500781	0.52042	0.492747		A vs C	11.9694	0.0010053	** p<0.01
C	ActD + CF 10 uM	0.603437	0.390984	0.44008	0.49364		A vs D	12.5418	0.0010053	** p<0.01
D	Act D + CF 100 uM	0.435617	0.420442	0.496318	0.476679		B vs C	0.2166	0.899995	insignificant
							B vs D	0.3558	0.899995	insignificant
							C vs D	0.5724	0.899995	insignificant

## Sheet: Fig. 1L
		Replicates (Fold change secreted PCSK9)
	Group	1	2	3	4	5		t-test vs. control
	Veh	0.987856	1.07454	0.966912	1.04022	0.9485
	CF	0.982859	1.05826	1.09634	1.00815	1.01528		0.382136

[truncated: 63 more sheets: Fig. 2A, Fig. 2B, Fig. 2C, Fig. 2D, Fig. 2E, Fig. 2F, Fig. 3A, Fig. 3B, Fig. 3C, Fig. 3D, Fig. 3E, Fig. 3F, Fig. 3G, Fig. 3H, Fig. 3I, Fig. 3J, Fig. 3K, Fig. 3L, Fig. 3M, Fig. 3N …]
